# Supplementary material for: Anticipatory control of human gait following simulated slip exposure
Source: Sci Rep. 2020 Jun 15;10:9599. doi: 10.1038/s41598-020-66305-1 (PMC7295774; doi:10.1038/s41598-020-66305-1)
Supplement: Supplementary file 1 — Supplementary information. [file 41598_2020_66305_MOESM1_ESM.xlsx]

## Sheet: Figure 1
Variable		Group	Phase
Step length Right
	Figure 1A	Consistent*
			Baseline	0.450304493197990	0.451845130287813	0.455458812375825	0.454665575889555	0.457037667079132	0.456930964059505	0.460137410837004	0.455660368773955	0.457892728230928	0.455999837552566	0.460853206517318	0.459593360923447	0.460404606720487	0.457922377611379	0.459640995888632	0.461216407173993	0.455506012321767	0.461002028542286	0.462168490960637	0.467977985884602	0.467802991207991	0.467782926153618	0.468361707716140	0.465632235531485	0.468208691140841	0.465268073779014	0.463704256167367	0.466765677504747	0.465811234317114	0.464744467557876	0.466770728389784	0.466729154202944	0.465924064512730	0.467072386512977	0.463932975706925	0.470648209067887	0.472019576496315	0.471702995032626	0.466366046906739	0.473374587282129
			Warning	0.450135966385198	0.448812839112871	0.440237691145548	0.449296670244930	0.455838767179072	0.453705743524054	0.454023203576624	0.457800607084654	0.455409586388221	0.463582296271751	0.459922966469033	0.458070666233984	0.458288831176701	0.463155732772212	0.460548179145848	0.455962899950129	0.461689688309577	0.457775293567913	0.464229313361710	0.466997592140711	0.465417250407701	0.463679418809017	0.465632013070035	0.461524503405636	0.462385952258210	0.465624368954502	0.464794032900051	0.467166451327163	0.468494570482988	0.467015770305053	0.468215620033360	0.469713641619215	0.463631674428740	0.467399586175849	0.467517637779696	0.469694662714059	0.468339312346151	0.467551803967750	0.467726421520481	0.468512002606314
			Perturbation	0.470352138247548	0.452293276845225	0.433234829574193	0.446792695558861	0.450248889350812	0.436941377392773	0.436864297017319	0.439452034016911	0.439743312548037	0.446214584559871	0.442935002334628	0.449891123661719	0.430294475833883	0.438858415587287	0.442959189502775	0.445865890115718	0.444675310620658	0.448980631392796	0.433614361925861	0.447088145693461	0.455090950140464	0.448472825631273	0.451403642156826	0.458325988600947	0.445115243123870	0.450757414156876	0.454783481812837	0.471487552401199	0.455564819135222	0.449012663652400	0.450310730135600	0.452520744663657	0.451886792788344	0.445594065156270	0.447897419883305	0.443774535486775	0.474069607780762	0.448069777435561	0.452455809092660	0.474008162836083	0.454486308442740	0.465184460596791	0.463556583134040	0.459522938662751	0.461137081084683	0.458143003619145
			Wash-out	0.460088497721541	0.459100772290225	0.465313531306139	0.462825021597638	0.464081263285543	0.461683005266977	0.470326606080127	0.470331524734712	0.475158810006618	0.469777519727766	0.473560744234522	0.472458432955567	0.471934499048435	0.473426762177522	0.474952753298420	0.469211118121270	0.472419043681321	0.470801208696055	0.474620794551072	0.477441846434815	0.471734439183113	0.472262978248497	0.474767478138649	0.477026475418670	0.482073999812062	0.475871060087240	0.474884132758761	0.482577727680254	0.473061910784076	0.477772867096963	0.474274233214071	0.474369447373693	0.481898688269057	0.481503692891869	0.480869151507047	0.479878497341324	0.475290324533030	0.481685334859642	0.481578288014774	0.477011583776350	0.478427345605820	0.477863296876878	0.478651078617008	0.480804164524796	0.479955024396162	0.483199944407579
		Pseudo-Random*
			Baseline	0.443650275032917	0.445089395741002	0.431628172447460	0.434853611829319	0.437126529413047	0.445494069625038	0.449807693747451	0.455807928365597	0.455694515957329	0.450637376685843	0.445859968961182	0.450631161820289	0.455868990205933	0.455717888276089	0.454390791447976	0.448449109668415	0.451292064464709	0.453825066807884	0.455092444118047	0.453957513190517	0.442386265960038	0.452737563645099	0.455177319738935	0.453658120349966	0.462172262303349	0.453624311184101	0.457901829450638	0.454403371821707	0.457531284804615	0.451217431698781	0.453839781045168	0.451960188881356	0.452231898736436	0.446989082250960	0.458628579845278	0.453963589221894	0.454323113807758	0.452188076232067	0.453123773621705	0.452167591435006
			Warning	0.438280502422459	0.440804845731900	0.439742381494305	0.439892922519190	0.431646158866146	0.437834965536114	0.437613119741753	0.439460777330964	0.438914555351347	0.450194853368777	0.448590859124890	0.444232256701997	0.445157971585545	0.449101092585136	0.449727720410252	0.450379557466256	0.451167775629753	0.453890618619042	0.453056856966107	0.451922300181987	0.449874798382039	0.445359105672693	0.446186745473753	0.447112463530598	0.446413870101135	0.449313721486310	0.452217040611836	0.444953156134377	0.451365178665338	0.445637211060437	0.448836809832740	0.450918647989913	0.450031105620324	0.448103975108612	0.455311781426618	0.449916542355305	0.450964319774388	0.446321379687285	0.451890304543733	0.453588037307048
			Perturbation	0.450453476831689	0.438599230969565	0.428971093061442	0.425684123927966	0.423064751750356	0.422632428705017	0.433919508710210	0.431648735209626	0.433079904617910	0.431018677019905	0.435948571706486	0.438256098531706	0.442483959248484	0.449405385522716	0.449867993788205	0.448578003797748	0.447266378959948	0.451215969065868	0.440194535725317	0.451423536826961	0.441734457222169	0.439805523193656	0.435981175078794	0.432322071525436	0.433263396486125	0.436592735956919	0.440789843567628	0.438927777221640	0.437999023558988	0.436651791453629	0.431650333886989	0.431780228314111	0.417877854342556	0.427151814457524	0.438983839416578	0.436666919291984	0.430915857553507	0.434986165930750	0.438996337488785	0.441191981072471	0.436577102653108	0.439269746946329	0.442126453482189	0.438425068497522	0.444210264538375	0.440120267141380
			Wash-out	0.434638998718809	0.440141470362250	0.437511797394244	0.436929777220719	0.442327477941177	0.447589681489791	0.454939722623824	0.449549876713372	0.441066256475811	0.445870955441254	0.452394241826388	0.458968666535875	0.457789834543930	0.446009436299442	0.454278297919355	0.455700404233005	0.454965738769570	0.458818648463592	0.456218778519692	0.452183071193801	0.457470667486098	0.452704000536192	0.460183691489859	0.454620364881564	0.453233269275313	0.452648343635795	0.455262270466706	0.454301474384758	0.452738807721352	0.458474505275368	0.447955592705919	0.459283759310233	0.456303783696516	0.449037717817484	0.455844735125212	0.455367467639241	0.459290285704854	0.453777199716811	0.460624227308884	0.458452870881787	0.458951492158909	0.457810408372179	0.455452258140659	0.453717351406244	0.458163151193117	0.462427434247597
		Random*
			Baseline	0.433727434185851	0.436544321084887	0.431373773188659	0.427931636574420	0.431270268311488	0.436217662372515	0.444041388365201	0.447013019472384	0.444570623174066	0.449450834361953	0.443999653340987	0.448119057638399	0.452406325863040	0.443339990507096	0.455024056823548	0.444858398533776	0.448510626524755	0.442512178259143	0.442407438429715	0.446716069860531	0.448627213456011	0.450788127409400	0.440572856166668	0.451871571684835	0.448124233270392	0.455097739135912	0.460908002117955	0.461403720569511	0.459802142664165	0.459825002369196	0.455741047362995	0.461729704828420	0.456408909767806	0.459682454816509	0.459686746924897	0.457071066442308	0.462403424495547	0.457589936290218	0.460192689247057	0.460652983291079
			Warning	0.439591755563665	0.438978408787618	0.435024950850124	0.441588286336225	0.441072754080388	0.443404874066342	0.441218565187248	0.444944642634909	0.451120197933559	0.444877269877364	0.444516723743047	0.445521373382535	0.438272337983311	0.454526324216046	0.445661300694320	0.455023556149918	0.446228190972116	0.451737467450602	0.451186961954608	0.444252760764651	0.449592989738244	0.449275981324069	0.451344289012405	0.448992097059826	0.453841634118217	0.452982903887827	0.448931530330282	0.454990594946001	0.459192656488823	0.451525724792667	0.455914679654569	0.454716855969756	0.463116744193632	0.464542913340828	0.463850887642026	0.467435066726089	0.461621418910403	0.463889212618577	0.462016078060321	0.466959801685298
			Perturbation	0.465627220323111	0.438425914973092	0.427503191968898	0.417993820279582	0.424452795748460	0.413272314996110	0.419916006613126	0.421675979528833	0.422138001481815	0.418775111642372	0.430428101799664	0.422839928419241	0.419132242264469	0.425253822168304	0.425523216370838	0.424349312537496	0.428185763604749	0.434220312055105	0.436615750827318	0.432478744977079	0.429168194227582	0.427756498381226	0.433234297496277	0.443262804705382	0.437250459545643	0.434664132102071	0.439188613107852	0.443862722975747	0.422313806650323	0.433591202075969	0.423002285807477	0.442612945003676	0.429519374193431	0.444083746926705	0.440256809112268	0.441245202041096	0.448085003486520	0.443685718015938	0.447813341466248	0.440214921548149	0.434458719315391	0.436072540273846	0.448893681558622	0.443597049073974	0.447150804256846	0.437900434661614
			Wash-out	0.441115464050643	0.444938149000535	0.445859127478076	0.446492672548296	0.452653946375526	0.452188577439185	0.455628352055380	0.451201033756303	0.459827970610599	0.457836753962215	0.462377121057576	0.465343053165957	0.467023695833416	0.463874765067358	0.462849804244401	0.463095928113866	0.459084293679986	0.461097484103078	0.470541406070215	0.465526605760991	0.468347603607047	0.470066444896174	0.463949614482413	0.470092044280649	0.465185824848171	0.466503076328881	0.459667675677425	0.467046117690282	0.462211713412699	0.461412626987798	0.468562657564973	0.467913182995476	0.464872065631872	0.469379158747349	0.469199109068203	0.468250629277156	0.477392147070620	0.474553875592479	0.469141538362946	0.477075518972589	0.473465278652714	0.475265472281903	0.472912036494183	0.478077818711754	0.471791468166262	0.470775263673837
	Figure 1B	Total**
			Late Baseline	0.487506870984679	0.451506106184890	0.488222182417421	0.519318313395500	0.483821685130470	0.471548204715451	0.440728940347925	0.463080966258355	0.439261083171886	0.463663661687943	0.489592432328906	0.450529560858810	0.403050608423146	0.445438172904222	0.452865248145093	0.448583515917644	0.454665000508022	0.443544474414230	0.453631351593834	0.487606022647433	0.415602530368428	0.484006439272171	0.457025660907077	0.459363104100582	0.474637208493058	0.519316299252025	0.459647619796122	0.444541511373882	0.464206399401941	0.423750810344467
			Early Warning	0.457719841826596	0.434316934697340	0.465982982566294	0.507854576978771	0.445045238143639	0.442641157959131	0.392625092726208	0.454487730080681	0.419439874216242	0.451094488026466	0.485350995765896	0.432086242730677	0.411536654332229	0.431547398150511	0.415513348851386	0.449524318053055	0.446878290208690	0.438250138773210	0.428350535203288	0.457763708350692	0.398117361760252	0.433134932535866	0.443249984126590	0.465279270129244	0.475063625506848	0.469649873233140	0.435048665780793	0.422855216712388	0.448002127323026	0.397557446735933
			Late Warning	0.484654936854572	0.440942866529032	0.475312652487499	0.519218162270504	0.497320392842954	0.470585128455604	0.421414445195030	0.476444142156369	0.420983263972597	0.473447860337579	0.489428118902195	0.447505542705068	0.399010305217797	0.416303222682595	0.438633865763988	0.459913218974355	0.468426797810725	0.457071767821024	0.443890052789015	0.486727210614376	0.408122091685305	0.525135262002245	0.449627930286906	0.469464332185633	0.499001857940954	0.507513250372402	0.453933684087781	0.446257092530695	0.461136249169820	0.416024527924752
			Early Perturbation	0.464902631192235	0.403040516655119	0.466388611309300	0.489165526894681	0.462697219320003	0.462354217060691	0.365413041067953	0.449166251918874	0.428021443128476	0.448435439858169	0.464684471530428	0.405950607684100	0.383778361865334	0.417857171137200	0.452361724470961	0.425926938452097	0.442690667119803	0.415838904160768	0.422788658836928	0.448983616122265	0.372699076556767	0.431634464286146	0.424818431073040	0.438640427948669	0.454431587407666	0.490436103968069	0.439641016717429	0.353855618778455	0.432923361541629	0.391280509604971
			Late Perturbation	0.460677649056480	0.435941525506546	0.471368913367135	0.524512083712849	0.482285948884410	0.464334100696935	0.404368110868884	0.480792915560927	0.426674319511054	0.473410025323990	0.426499147093553	0.426894258682651	0.407156947476709	0.407734072159135	0.443134744214945	0.447084565806946	0.474574021117846	0.437648476545506	0.455696422079083	0.477078926954951	0.414840091505461	0.490383634867954	0.396853675271905	0.446704897563459	0.451574181762994	0.483080289501897	0.430529573244670	0.428022002318369	0.463711218627592	0.430096630269576
			Early Wash-out	0.465178310235637	0.426518842304895	0.477101505902558	0.524341863618911	0.472270220687990	0.470627436809960	0.410220492347269	0.484629418587209	0.429348647975788	0.458082818818639	0.415947268991198	0.402200962671678	0.413639164725629	0.391215726124696	0.405878746077505	0.450556229822933	0.462599144024408	0.439184360611376	0.493573825953691	0.498259680236939	0.404353513690289	0.512933771322163	0.417554365363997	0.445171109984859	0.470121950487051	0.474373529761726	0.424461843366025	0.416571261670432	0.465256538077763	0.415215648969571
			Late Wash-out	0.503409734177326	0.458575628712382	0.490817910087149	0.533699586175733	0.513391435518290	0.484529159441989	0.426475693727583	0.499570745355249	0.469255411708870	0.465575788711144	0.474983849115010	0.424561687805644	0.428958399136941	0.418843371493810	0.441886422078579	0.469291537752574	0.484173014321015	0.440318611122172	0.475938478925486	0.500886810248979	0.416781693739617	0.539810436727306	0.474960339713196	0.470168631474166	0.492588328940974	0.523160428766109	0.440145194891998	0.449172128923509	0.477346879516252	0.437262266813041
Step length Left
	Figure 1A	Consistent*
			Baseline	0.471886330453053	0.468467944876928	0.464163219689325	0.467727510633047	0.466186160297618	0.471496863370852	0.470090653132096	0.468795056743903	0.467524965257393	0.468969063614094	0.467588084157604	0.469697156811089	0.469457974793903	0.464709159739087	0.477418992792241	0.470046605317509	0.468750799019047	0.463563430142182	0.477087929174888	0.474663230763496	0.471338295442640	0.471059576368469	0.469568711253825	0.471852024517218	0.472654543335434	0.476418826955261	0.474965540169140	0.471080961993854	0.471732554568711	0.479497758584573	0.469453080205606	0.477605777977544	0.483093262047925	0.476345472906678	0.479379944773052	0.476871621424503	0.473175136001023	0.480775517331734	0.473574163666506	0.470837428008545
			Warning	0.462432157736450	0.455935681738318	0.457094928578964	0.456904873406247	0.452062643614616	0.459036601233973	0.458967706855396	0.464226541397590	0.467284177400899	0.468330301128816	0.468127111367578	0.467150950944938	0.462908475387878	0.471529455941975	0.471361955749433	0.475040338676290	0.469615611083118	0.465867676447812	0.469407900279276	0.472457620684896	0.476122475774748	0.469701429831179	0.470379301170335	0.473763773833969	0.470419408964823	0.467782188092151	0.467597940528072	0.473817437710582	0.475180261151764	0.472431343183423	0.474212323575732	0.467855014930306	0.473362156467154	0.472027294594554	0.475792365068510	0.478413857301601	0.470156115350896	0.473937676301588	0.478508527917884	0.474860451845782
			Perturbation	0.478993647340341	0.454250421828988	0.474566420071221	0.468001029169017	0.493058428488593	0.478140423325989	0.481074517231719	0.481647228046717	0.483973980249471	0.481343239235028	0.487566693915252	0.493826928971498	0.486417592725408	0.492587846962217	0.488546777330814	0.485779215218988	0.488183159250264	0.502885430296000	0.490686153190016	0.496537249179894	0.494974429994617	0.495237198328281	0.489520776015629	0.492639086010399	0.493946481739793	0.485632819209106	0.492333023398841	0.496084459451052	0.493490712703486	0.485214615987643	0.489533814211283	0.485079159982976	0.487707748551123	0.491557204441722	0.487326826432256	0.482088161342052	0.500417517350585	0.492512944017568	0.502432336477679	0.511457591454460	0.491235603693330	0.490453233671617	0.490592890172251	0.489080529934345	0.482754054843154	0.489296874159439
			Wash-out	0.485945059737235	0.492310995085991	0.481237582977834	0.482093087307188	0.486712805523090	0.484155077341484	0.484297863152588	0.479867657456832	0.479432903554168	0.485720318480703	0.479677394467672	0.484461721936105	0.479533363341742	0.482805884210938	0.479331572763229	0.478490248288452	0.479885501535192	0.481700766343633	0.485885304409787	0.485727495640189	0.486147695884350	0.487495377586293	0.481546574586552	0.486287833314821	0.487569306974383	0.479224644919271	0.485526662384579	0.489921727294142	0.484022117998373	0.491852496620556	0.485102747295936	0.482897686264947	0.487506130149999	0.482954705060455	0.483692980850370	0.477547266594921	0.483995889847212	0.488403381623670	0.485854715419477	0.489454347233269	0.483254464944931	0.485116243993932	0.494523513466203	0.484661750796694	0.490844522426038	0.481495926585500
		Pseudo-Random*
			Baseline	0.452651185445027	0.458598235353121	0.444291693430812	0.451988234529705	0.444823202228708	0.446566657109666	0.446687135649423	0.444636579568539	0.447246989124308	0.454661432396186	0.447822291819775	0.448441052942844	0.453357640422937	0.454639993462419	0.446512415787665	0.443909580302790	0.452087811443358	0.443242689358165	0.452702918063085	0.445934859140079	0.459860877147617	0.452643015754950	0.450765174487279	0.446425710427365	0.456488288869131	0.459625312151730	0.460824738442217	0.460119452168671	0.456800009695833	0.451988150025715	0.458231586553432	0.450770890629006	0.447299915948016	0.462961169931130	0.456902637921609	0.454639356903983	0.458747470282056	0.452700927980125	0.455663340811009	0.463302422090840
			Warning	0.456428565352841	0.437786550938603	0.443044669498569	0.441457686888520	0.437354624876615	0.445628310822732	0.442738847763610	0.442922914939093	0.445363635724356	0.447873835502459	0.451882376753937	0.452743748673010	0.451046832172330	0.456186069812646	0.446710485203539	0.449379999953256	0.451729017521171	0.449912252967764	0.448015297602385	0.444355274914794	0.449900508943496	0.450005125681330	0.445309197806331	0.444814858036743	0.456200398026861	0.452400796543868	0.445025912326052	0.452150071665674	0.452429979885063	0.450897109050031	0.453806467884261	0.450528493392932	0.454141821111957	0.451147314964632	0.452922784018606	0.453064660018398	0.454806313099427	0.457427582687988	0.461375757605613	0.458805132143152
			Perturbation	0.460056917978194	0.434248925960922	0.445460309228096	0.437832607915858	0.444005146715139	0.448830016728441	0.453434092135957	0.460879234246063	0.458785532018840	0.456642385710390	0.464928457680622	0.466304544693982	0.464963463363927	0.475074222849547	0.469037129416651	0.474530674167992	0.472881453459171	0.472532573034855	0.476830225161609	0.473090777391518	0.471651880596807	0.474804513169260	0.467537128991865	0.468766421668487	0.468638071698597	0.475768615447464	0.477816498020909	0.473731982399650	0.471195228872054	0.477009498235357	0.463832731051125	0.472198640738362	0.473999381300536	0.472596833674506	0.463063864685781	0.468024088058622	0.461431038747126	0.465163599945530	0.471185690313575	0.469746603724652	0.472483344528003	0.470215556329845	0.462432848607555	0.471996702168906	0.472316455614578	0.468101985783563
			Wash-out	0.474858754671741	0.473370657957363	0.466278068472750	0.468706514019304	0.469817241483662	0.470123513454602	0.472199429941081	0.467260700251126	0.470802401669717	0.465397909243236	0.467486875475848	0.471764544543558	0.470333957370538	0.463145110185480	0.466782893331048	0.471377976357075	0.467904814634057	0.467205746320215	0.463095373591169	0.473696427978239	0.476287639801390	0.475091773923739	0.478691988202903	0.474538757268187	0.470208698785279	0.469586209593854	0.471840656400372	0.471666570700998	0.463384836211474	0.469299963181776	0.465936713826056	0.462536308058821	0.471312650478165	0.471623340700967	0.469141272492112	0.464600070495710	0.471770656018936	0.471911051720012	0.470446311495648	0.471323569903364	0.471121171044139	0.461408135725463	0.467017186908875	0.467596896267939	0.471787326716739	0.466581959350803
		Random*
			Baseline	0.422414231200466	0.422877196403972	0.422853079889902	0.442535612379906	0.440772519357599	0.435121795428938	0.439525917728510	0.442244263048876	0.440188588913317	0.442379904776566	0.444237906009126	0.447149464104375	0.447633576006432	0.451217014402349	0.444991467335914	0.449125534822677	0.456321944759148	0.456444363827331	0.451582168561595	0.447606460290698	0.446609402645304	0.443516687691084	0.441349526180009	0.448425904251394	0.449624137430826	0.452561557899359	0.455979767217122	0.456563567714649	0.456551962583489	0.459737755257452	0.453936957796832	0.456996163137297	0.456577507629915	0.460491846832497	0.454460050180214	0.452804066400300	0.454222764602558	0.455039949478748	0.452837604372461	0.455985740857557
			Warning	0.444918793765330	0.439456505968124	0.438434026848340	0.443713724388487	0.446604661530456	0.444020896894518	0.443674367931292	0.446067483532886	0.439313380881250	0.442744294094741	0.444689779100161	0.449671905569589	0.444056107984449	0.449743234323076	0.446488013496097	0.451880472320127	0.455171404985641	0.452477823234192	0.450790817072261	0.452247120892879	0.451623586245339	0.448129489726787	0.449852282516657	0.454117437422059	0.451365543219437	0.457425924344847	0.458552380204266	0.445764369781594	0.460438753611184	0.456962410747933	0.460505964632807	0.456919885119882	0.460736340502334	0.472922936213542	0.459506278949441	0.464982314246938	0.462528896723808	0.459521116273674	0.467864272958371	0.467202246170118
			Perturbation	0.460414925346786	0.443481627157323	0.435859471895033	0.436160976533485	0.428013091398780	0.441128404677778	0.444426862387275	0.453241687729296	0.465445565996755	0.456139544108706	0.464844804244765	0.461847231572331	0.466136662398132	0.464570373990900	0.462840021415218	0.462260122537844	0.465357297454046	0.470349107940038	0.467441814572528	0.474308261649746	0.468461626557135	0.476110316957945	0.469221009214183	0.467912897258180	0.479255939113533	0.476305833375983	0.470799889777888	0.477547579987896	0.481404497198719	0.462470891389789	0.485052635208692	0.471050326876029	0.473093430492389	0.482334498748667	0.474119966048235	0.477791405003163	0.476699501505981	0.475453122661376	0.473819000692404	0.477181555225411	0.477574674233300	0.473418402289219	0.483907151402032	0.476726162009318	0.486967859821013	0.472477068015645
			Wash-out	0.483035918965231	0.483560079952639	0.487652868745543	0.489107749715621	0.484166914364120	0.486595636927924	0.479242700053765	0.478661546747546	0.482314569359859	0.479620695211952	0.476868795867218	0.479351024097407	0.477442360444236	0.476265364950972	0.477125484205548	0.482423924568206	0.487403950129699	0.474390219363562	0.481408211768799	0.474726526215287	0.477394552572224	0.479038742464384	0.476413187869244	0.474327133880410	0.477933932940095	0.478327780105624	0.478019296817351	0.478606170948888	0.471615478278138	0.477381276140004	0.475380222916751	0.470938114895855	0.474857010193097	0.481773190430733	0.477648170116264	0.479513426358714	0.492106626396950	0.480648471802009	0.481649345528535	0.478844091547953	0.486385463611901	0.481214736011027	0.479901903781418	0.481633332380644	0.482233100545642	0.480509866397239
	Figure 1B	Total**
			Late Baseline	0.486719997374896	0.452345515107984	0.497135083185276	0.511447614538458	0.500640235714454	0.476038569049236	0.468862998863957	0.472238603730367	0.431579844321107	0.448897150633785	0.487269323982626	0.444638331821439	0.425103143536818	0.462722944867169	0.438002289194315	0.459905132246709	0.447138683465396	0.435402463181614	0.464376079680821	0.511477010933169	0.421562441864351	0.505544606172454	0.437343169866533	0.456369191727151	0.465024519901627	0.498381149177889	0.456571130410412	0.422783951038107	0.441043620584078	0.440591367535706
			Early Warning	0.457803128162723	0.424539394162623	0.477853314059909	0.530236509107927	0.458550921365104	0.479320081111566	0.417871312301051	0.485515516445024	0.415128215606989	0.434100711327030	0.482054913646884	0.434871212700530	0.420793442935226	0.417229098550422	0.418839025783021	0.490966620686932	0.434304761420544	0.437053723392922	0.434097209229740	0.476583673350109	0.426797770649693	0.458076755825980	0.411350752464069	0.470844583199344	0.467417688882707	0.473090636847927	0.433876472015380	0.429417774308324	0.424476868954465	0.420958324277816
			Late Warning	0.481162732538650	0.443831342031956	0.500376872482088	0.535132625048328	0.509628384705148	0.478590715026386	0.445831712868011	0.484641943893353	0.415163749273096	0.449296850673361	0.503737249555634	0.452834725429932	0.415220758555288	0.425686553403063	0.443743024400400	0.488711220722582	0.441485377643987	0.463465563057476	0.449681652486854	0.496470838585234	0.449141327341678	0.542827865301780	0.458856686033356	0.486870737520143	0.478808115116327	0.503621252986433	0.446669416582593	0.411260305447496	0.447250168335091	0.417485455650031
			Early Perturbation	0.500417040330007	0.438682151321509	0.495929614590060	0.511827909889560	0.456456035012132	0.483299291877749	0.422230124953019	0.483190156991229	0.403928099286878	0.461922690697577	0.478216548242017	0.430970389807946	0.443342997246901	0.405200382564468	0.443871927991508	0.454032979539229	0.420914652540234	0.438051381056589	0.413105824050495	0.459031088339596	0.403247789675462	0.391147413614549	0.438893666949987	0.448055458946073	0.482226045971975	0.505194161572622	0.452716580273373	0.383311270018926	0.435655700413680	0.407543696679148
			Late Perturbation	0.491382895291527	0.451376311618333	0.502814887776662	0.533958481238208	0.529402871820623	0.505346557801946	0.464153700650781	0.516416926428542	0.442797865658151	0.477977079980252	0.520695786027462	0.457756999578267	0.427153992056691	0.440416616259751	0.481470603372190	0.501972490067387	0.519533758519443	0.429925863964534	0.495749590126556	0.489039749828615	0.456846322057036	0.526884023807325	0.484113241919041	0.481511010392429	0.485842264955095	0.539724760562293	0.454919089338686	0.455958780419851	0.452950297257042	0.444767794783045
			Early Wash-out	0.488315937520110	0.456148408817028	0.494133366746237	0.544284814279762	0.512164440921531	0.496609728227670	0.453554499871635	0.507558067950452	0.433153277951815	0.468044270484379	0.517392280769100	0.473140700880857	0.420813800764584	0.402914068637483	0.451972712719320	0.496882406306086	0.470116837670231	0.449323359702955	0.527472301280529	0.498006519071746	0.461215922742416	0.567876034749118	0.482668321796658	0.487818947884926	0.486607157873119	0.538863531970036	0.465659031934357	0.451633180195670	0.470319349953580	0.445730064347706
			Late Wash-out	0.495292311853117	0.458870427353794	0.511034055691924	0.542080793312557	0.520246512067232	0.489400186180197	0.452614857948024	0.507740644641775	0.449297082777939	0.470740171870822	0.514740633234254	0.446603099484595	0.428959613131639	0.439857661731681	0.444067209172989	0.505781128712305	0.462072342778894	0.430902128783853	0.476042703656455	0.520865528049774	0.454582964809554	0.559513836808498	0.494907504485564	0.481922789456743	0.489638558262301	0.529645125884048	0.449507318794980	0.438570281058292	0.456492622049235	0.443814479043105
* = Columns represents group-averaged data in bins of 5 steps
** = Columns represents phase averaged data for individual subject
[truncated: 14 more columns]

## Sheet: Figure 2
Variable		Group	Phase
Anterior-Posterior Margin of Stability Right
	Figure 2A	Consistent*
			Baseline	0.0966310922906243	0.0956258622201350	0.0985809297426437	0.0967753580408920	0.0968034857729644	0.0996141798581372	0.0967923454774440	0.0981842973976817	0.0982860259962572	0.0989927888146907	0.0988168787758025	0.100262660070927	0.0976243298867542	0.0976559100018069	0.100058339603255	0.0992167169006361	0.0987401372443846	0.100140528634430	0.101662753312141	0.101179185446374	0.103873353292498	0.101933030114143	0.102081612667970	0.0996716525268102	0.101658140419447	0.101374026529588	0.0998318727019311	0.102102531103776	0.101804375133913	0.100738134786098	0.0998698303104764	0.100868830881792	0.101180205244134	0.101618521361955	0.100931427765653	0.104098380040536	0.101877438174706	0.101230472202722	0.103158038524184	0.104916433340022
			Warning	0.0990371980831112	0.0983038897033109	0.0963888992264495	0.0993071291926946	0.0990933964879865	0.100524999066713	0.0985212679580778	0.100256610951955	0.100465435895250	0.103178816274450	0.0998846455852716	0.0999914771912678	0.102875512241657	0.102074255459181	0.100931337063898	0.100902560545019	0.100626145475121	0.0996719484288585	0.100457627466146	0.103770999931615	0.101269610326857	0.100985823842760	0.102835735926484	0.102097240475518	0.100739218486211	0.102348491034146	0.101533898152469	0.102630735862135	0.103501703124552	0.100716894929340	0.103193779362179	0.101483501158417	0.102191576746860	0.101565522506898	0.103992366521423	0.104040124965431	0.103230438290758	0.102339413039928	0.101704044300924	0.100437724397897
			Perturbation	0.104668956291698	0.0965152427089063	0.0934944965291195	0.0909165416489961	0.0913243826818432	0.0909044922615152	0.0900867613018337	0.0882365182352969	0.0861715122381879	0.0886877996021099	0.0896865226859707	0.0893465877818358	0.0855958519202095	0.0873465035922921	0.0903929630718904	0.0917815570505744	0.0903809811184541	0.0911926911703047	0.0874065671624251	0.0905118977594901	0.0882706488993627	0.0903991836409183	0.0905804489656596	0.0898987516642083	0.0879934485435328	0.0905747324893795	0.0913129166736407	0.0962823361780151	0.0897022332410830	0.0894878281954627	0.0914616040648536	0.0908669771162450	0.0912669865379806	0.0888493015103633	0.0934822716570856	0.0911089941404882	0.0996006407498423	0.0887152926368027	0.0922114816245074	0.0975618000743673	0.0921090318682146	0.0950061972598570	0.0956250667081191	0.0944794037077510	0.0964631015530795	0.0935614887543671
			Wash-out	0.0945524772637070	0.0944252866083856	0.0966741644415690	0.0976921461042400	0.0967019528717611	0.0979169926009295	0.100147420418408	0.100971876442987	0.103743292566106	0.100901087447681	0.102470980614475	0.103135115075412	0.104468593778031	0.104175013216938	0.102562265960823	0.101879125415098	0.103636635766543	0.102193323232562	0.104589375757377	0.104739923017153	0.104722367101393	0.103204392130400	0.103232236838310	0.105309524256931	0.106013016751485	0.105548329028427	0.105377889491662	0.106599420191841	0.104476821959211	0.108518180731826	0.104927584084279	0.105200824027874	0.104507855571166	0.107008498671255	0.106688688151992	0.105933764713359	0.106229782678084	0.106500690414838	0.108954631594675	0.106036896801437	0.107271721945039	0.104577807904404	0.106860586294991	0.107883955485395	0.107345229148954	0.108098809643938
		Pseudo-Random*
			Baseline	0.0981062275959842	0.100147557461427	0.0949920142144962	0.0958469591577026	0.0993710981121044	0.0979235507253701	0.0986290370524073	0.102016042697774	0.0981411939759357	0.101976589029769	0.0988314185999371	0.0994380076119704	0.101181820929848	0.103072372425298	0.0995659966511077	0.0989060722056760	0.0999121203918356	0.102087765948063	0.0994891457198654	0.100643287594405	0.0992787541101606	0.0994043993376704	0.101606438781283	0.104393062786755	0.107624800967159	0.103512590613707	0.104528682248746	0.103008738336040	0.102249514303821	0.101635017729389	0.103470477118523	0.103375766963270	0.100599442660958	0.103224103350633	0.104538567433425	0.0990932945893292	0.102107711669579	0.103917635099741	0.103956177660645	0.103867319569325
			Warning	0.101573886713279	0.0986981922630061	0.101978072151518	0.100977745724770	0.0960744994593284	0.0987077992462465	0.0986699500621848	0.0997877375702030	0.100713723473581	0.102999588295356	0.102557631795262	0.101477974952531	0.100727316306311	0.102093072754631	0.100747397374359	0.101858391653883	0.101405601698872	0.101908223904368	0.100185966753548	0.101109019221724	0.101345677364890	0.0996380094803688	0.102168166124005	0.0997112273560895	0.101623732450805	0.0994881984534454	0.103528699985846	0.101752170091453	0.106101533582808	0.101248582823737	0.104347876425450	0.103864088758357	0.101636151360697	0.104788476409068	0.105216345978045	0.103800704958098	0.104312891271545	0.102706081441341	0.105929269817992	0.105496603924983
			Perturbation	0.104242949065099	0.0943838900528254	0.0932088525594418	0.0900760191156647	0.0896488775420556	0.0869917874066020	0.0909711153642436	0.0889346960394804	0.0877899657172241	0.0885430430504088	0.0912645004810102	0.0880021741813892	0.0892789773930198	0.0938303899824421	0.0919596058356764	0.0930854803982475	0.0911407962307540	0.0892525972609488	0.0886993928353999	0.0932780630075197	0.0885030960754861	0.0905379175534125	0.0887734088006107	0.0846006188452960	0.0880754154789661	0.0881433596151095	0.0889204136110464	0.0912231544790039	0.0913681653135115	0.0873353497784206	0.0847357058171194	0.0872815864760575	0.0824829127408241	0.0827210368579197	0.0859030747453710	0.0858264338339282	0.0854676900998214	0.0859801514894722	0.0847443145759142	0.0873490446969211	0.0842682706039272	0.0855073741172686	0.0887655023069718	0.0854502319775991	0.0932041258895328	0.0882694598529053
			Wash-out	0.0873093147290551	0.0896117870817575	0.0909408696251608	0.0919556402370023	0.0937903140787642	0.0930040825145151	0.0985569441528413	0.0962146287026820	0.0947933450160645	0.0944310773003140	0.0979364352993338	0.102173203320447	0.100791041127903	0.0994753181674776	0.0990698965585757	0.100467805421083	0.102136636417454	0.103813052876715	0.102903634695810	0.101218473438657	0.102301278424928	0.102248587561411	0.104074198016010	0.0996781895360986	0.101877216732884	0.103576389956266	0.104808631445245	0.104497390057381	0.101857798537948	0.105206764621796	0.102149685360303	0.103771950320106	0.105638392881222	0.102026899058422	0.103700280089006	0.103124624505431	0.104381868050915	0.104435880490595	0.0997659579341491	0.102754042606117	0.102478816790527	0.101773129317395	0.103831281014614	0.101907801853530	0.104910638121652	0.107783551139189
		Random*
			Baseline	0.0925838832948885	0.0925249233932715	0.0922803857183498	0.0930409117540476	0.0933922707520255	0.0927095406896025	0.0944110344528233	0.0936076771014593	0.0966813023290939	0.0967040475888797	0.0946159151924488	0.0964002017541418	0.0973300156877073	0.0945015400301165	0.0973060211771943	0.0986054230265425	0.0966670175871997	0.0961226201150618	0.0959397154599747	0.0975801609846039	0.0967491767403562	0.0985802546982872	0.0964542398643166	0.0993899353191849	0.0965944042679429	0.0993760637284138	0.103839042687066	0.102433367842849	0.100046488562585	0.103184765292446	0.0995127487941689	0.104634415146895	0.102547875900688	0.103463844426760	0.102689309769169	0.102353839599340	0.103182795746107	0.104017313671428	0.101583891704049	0.104586920770454
			Warning	0.0993178217866929	0.101308572656823	0.0975260498723681	0.100384400576751	0.101200850181833	0.100136046642992	0.0993699923749782	0.100624844633439	0.100589424240418	0.101092788417220	0.0966583904400075	0.100098919281286	0.101499472759645	0.101630839310725	0.103190536015972	0.102015184440347	0.0981536897141268	0.100899329704770	0.100601300825496	0.0988428747181898	0.101039404093127	0.102565939700176	0.103265822662422	0.102035146001102	0.102434850491441	0.103130175473994	0.103140423104513	0.102791763581076	0.103913310156396	0.104378561493159	0.102608575892477	0.103845461969640	0.106158296611706	0.108296689408325	0.104938143020871	0.106392920378050	0.105435395981610	0.105816306417446	0.106715816090713	0.105342458809746
			Perturbation	0.105122389903649	0.0892992103228750	0.0875552895055463	0.0864443572372023	0.0884770254382150	0.0835537035393139	0.0888688254174834	0.0856671550022782	0.0854010504720242	0.0858823061955992	0.0895844032804635	0.0888160572508841	0.0846592750949468	0.0858568841383221	0.0855818506428872	0.0871247965237236	0.0856694926506721	0.0900298782506904	0.0905559852870303	0.0897024922095468	0.0850118771754441	0.0871476714310021	0.0875675111693708	0.0896647820200796	0.0883686441692433	0.0903705723282925	0.0910744993238458	0.0900736683007870	0.0871172085325161	0.0859429522664373	0.0857480670825672	0.0915404171971926	0.0891813266108285	0.0919190140624844	0.0901790715801059	0.0920798266498546	0.0907880342506235	0.0896167120798196	0.0916417497776220	0.0914719783042905	0.0876091240928460	0.0887014924731094	0.0889843666243126	0.0911915562899759	0.0980717919899540	0.0884908738496091
			Wash-out	0.0873005910489918	0.0928934255370000	0.0921618423758576	0.0962851426766431	0.0969139602073750	0.0972800662890137	0.0979661630235491	0.0970384205047641	0.100147430862360	0.0988734341332998	0.100212639516820	0.101762601286344	0.103646732071801	0.103904586497590	0.103844816613251	0.104673284791944	0.103557075297343	0.104646119153122	0.105750385271896	0.105817882267550	0.105514195885071	0.104927766644552	0.105056564718024	0.104226900421214	0.104859595284483	0.105602484599194	0.105329633571786	0.104566149102667	0.104075448761480	0.104738611122020	0.107176724118614	0.107054309451420	0.106614342890006	0.107097090655465	0.105747638930599	0.107127848865877	0.108880307508866	0.107593605394012	0.105831148262725	0.108017419350845	0.107333132130733	0.107576019023755	0.108241352010548	0.109352256835883	0.108518102329748	0.105351097499569
	Figure 2B	Total**
			Late Baseline	0.101453411709889	0.0961879565375892	0.132723883409138	0.106721883024447	0.105597896491875	0.0956791418941022	0.0980742854790497	0.0876402099098115	0.0959583166148715	0.107918970533316	0.112619805914289	0.0989014745542418	0.0959761912801447	0.0978220745281975	0.122960243460597	0.0963245454714028	0.115129090340489	0.0915080258444242	0.101497659220250	0.101882999384190	0.0985368052191351	0.111300924857904	0.105123290767127	0.105369423544685	0.0906991002648862	0.120043983267027	0.104136364035709	0.104245739731768	0.0990687612112659	0.0949029118305845
			Early Warning	0.0908406891195754	0.0968605447681660	0.120401735026350	0.108729850043934	0.100827893704422	0.0883182980445404	0.0837856559254802	0.0934730868796461	0.0935892046783685	0.105765832323433	0.106852753388069	0.0991713262862933	0.0936860911517148	0.0998999256659896	0.108793857580764	0.0946308291497623	0.112876026186225	0.0969241454185335	0.0957495733946437	0.0994852139094385	0.0968291681537299	0.0967083898639416	0.0969051835491283	0.112885603929352	0.0930037234215578	0.109545215802718	0.103547507939155	0.0974720486377952	0.0996042874960030	0.0898409834382071
			Late Warning	0.0984929032009074	0.0894451741042655	0.126760050215403	0.115773748459935	0.113158303358374	0.0941430269966311	0.0950881120980734	0.0868297182445181	0.0873181440268337	0.112269869368826	0.111342187123823	0.105291048009043	0.0949545681429913	0.0931029272429620	0.120858942965513	0.0999700379008800	0.117309766403746	0.0990071603724975	0.0978387020249936	0.106436775953203	0.100895729703263	0.121157361043521	0.0908942491461428	0.115702923827358	0.103777530017627	0.122667068158876	0.0986228532559184	0.105039805448454	0.104960370130146	0.0945570525174786
			Early Perturbation	0.0861381920956325	0.0792059802038722	0.118733298982060	0.101429362381054	0.0944032176664622	0.0889909948966870	0.0728151931667380	0.0846836804027733	0.0902040608190185	0.104562777833030	0.0901827940589766	0.0879038681176429	0.0926698117196813	0.0905804123249073	0.106627939532775	0.0829764437438204	0.105973809224928	0.0882696602980132	0.0845657647268248	0.0910125311825503	0.0840938013084595	0.0844066850603384	0.0775144305665709	0.0904256677432250	0.0886197728341610	0.109630649460928	0.0889327822553496	0.0683761431567697	0.0904754490219325	0.0919641419872469
			Late Perturbation	0.0880973249256272	0.0775984769722069	0.114849514870973	0.105916675193963	0.0975833074917006	0.0902625449622852	0.0876441597442889	0.0868031883901809	0.0848672043663285	0.106191164070130	0.0656684088615811	0.0892229066923040	0.0851164805484429	0.0840669633331189	0.0982277199814368	0.0797311592753690	0.112928275156347	0.0880322290299215	0.0853969948404630	0.0945219432837777	0.0929247216364215	0.0964628680898670	0.0675321677679752	0.0980577595786813	0.0826709152198976	0.104900367497122	0.0833019351871578	0.0934985087182551	0.0940994235740792	0.0963834387131449
			Early Wash-out	0.0899023427668380	0.0805799008327988	0.116413919158692	0.115706314045750	0.0969008125806238	0.0906035879955032	0.0922557783926271	0.0881251688366920	0.0831426920402157	0.104729669395013	0.0692619496681263	0.0827300187290115	0.0883221315999001	0.0847496473445833	0.0865182168324853	0.0863690854360172	0.110240448818733	0.0918846698516612	0.0971143000815656	0.102353560820356	0.0960295436647110	0.104654891891412	0.0773664829525252	0.0960010464181895	0.0873208692533623	0.104285437131957	0.0822960605637558	0.0903643772401580	0.0933551217749332	0.0899286732052277
			Late Wash-out	0.107916396099942	0.0985735316494604	0.131809520122303	0.125396288899424	0.115832545030186	0.0994349749230231	0.0997579908911113	0.0888489409366212	0.104568672772811	0.109496922503278	0.0977245315101975	0.0953010193608678	0.100638184491784	0.0926750168946224	0.113951239438242	0.106696880893980	0.119964212819729	0.100768786914739	0.103478557453212	0.106022485321901	0.104265209959813	0.124199735010996	0.0966698722549271	0.109407240749387	0.102594328495020	0.130853181271807	0.0923883266469235	0.109792945021599	0.106865178112697	0.0984944690420073
Anterior-Posterior Margin of Stability Left
	Figure 2A	Consistent*
			Baseline	0.106415954833024	0.105092786093548	0.101957205601973	0.106368625529006	0.106076115983720	0.103508538387513	0.107799250755490	0.103297505118891	0.107271927688447	0.104452554106571	0.106217492298803	0.104189043325184	0.106577781640582	0.103413493171689	0.108922684671322	0.105535837403306	0.105078516754999	0.102605047809255	0.104678337609557	0.108143771234831	0.105914212388699	0.106421746257818	0.104386182566901	0.106416694584418	0.106230344982624	0.106747924840534	0.106412408060256	0.106161266060418	0.105202706352364	0.107895294469713	0.107187143979524	0.106624810256309	0.109063032072207	0.106212564606393	0.107102015742247	0.108311832632214	0.108370795223377	0.108746265754429	0.106607898103095	0.105904364959276
			Warning	0.104323114754705	0.101433528601302	0.100894187536550	0.101566888715411	0.100726697768344	0.104215882134209	0.103372486177200	0.101331071716692	0.104791013379877	0.106084663053619	0.106202140472922	0.102456919266569	0.104383385428098	0.105418256583159	0.105776116082686	0.105299895635214	0.106379521429289	0.103624683474488	0.109244064695073	0.106030546434219	0.109009016973843	0.106934908278083	0.106883756333316	0.106106590981243	0.107147133879438	0.106923989726795	0.107748348623663	0.107865025151394	0.106208354351731	0.108159494264342	0.106065280166856	0.108171345475465	0.107970986873545	0.108381068457430	0.109272275483499	0.106346932904754	0.106910947112249	0.106780084894477	0.109920072353458	0.108051548286616
			Perturbation	0.108209323280525	0.108926986235214	0.112824595860418	0.107552539260373	0.115102779019260	0.108749833874365	0.110100366734394	0.116510311873586	0.109724666921919	0.110689851503324	0.109383642760325	0.117082306420677	0.110759752032711	0.113675840913637	0.113935963714521	0.107325055842228	0.113302530986408	0.114887230267516	0.111368534626637	0.112849611682346	0.115007936765821	0.112516203154791	0.113049324466960	0.112853271123290	0.113863429249769	0.112545296779220	0.114611069715621	0.110589598476529	0.117086452233058	0.110926298328966	0.114529039889138	0.114556390285258	0.114382009755811	0.111182205852408	0.111648610625837	0.112237717109995	0.120513644367225	0.113757083802052	0.113561561881004	0.118479322557743	0.112877777937023	0.114199640380567	0.113071023057883	0.112752806434123	0.113932972492869	0.112175166928548
			Wash-out	0.113277949568457	0.113254026601349	0.111532732076522	0.110655927422529	0.109832605832562	0.112990060778571	0.109560413105176	0.110282682464344	0.112116369868544	0.110380297532718	0.109190615013501	0.113703360916623	0.112196163047911	0.111089853761776	0.110166972269889	0.110290711445427	0.110664208665528	0.109017499889447	0.114513890439544	0.112635703680708	0.113866116160663	0.112181879008763	0.111922909198961	0.112535619719118	0.115186792790205	0.110639014175346	0.111697619815158	0.112386695295075	0.111080679957586	0.112437253445273	0.112001076370243	0.113419649209309	0.113755404938447	0.112955876171156	0.112479388447560	0.111445831354082	0.113387046800763	0.111344782452675	0.111808448523772	0.112488950292237	0.110899702948920	0.113118804811310	0.115307746960971	0.113625321291187	0.111470704632951	0.112372320934531
		Pseudo-Random*
			Baseline	0.107706616187330	0.109166188577283	0.104861545976401	0.107390744256665	0.103096531372179	0.106205198374374	0.106856990472703	0.106640228934381	0.105471108019210	0.106172110124137	0.107060908058197	0.105048966858944	0.108006782086327	0.108108638733393	0.103404502468594	0.104325137395235	0.105723584404741	0.105346528816732	0.106871425109652	0.107250433841593	0.110086549656139	0.108526229911812	0.108752113491874	0.105275342471387	0.108563580786366	0.108296092637005	0.110017438145057	0.112161344619063	0.109425890834820	0.108086854911167	0.110952810972797	0.107708474103202	0.107750132109340	0.109236230823127	0.109025029727584	0.106671314931785	0.108639040578222	0.108027868335764	0.107758427728293	0.110661627182502
			Warning	0.106716092929509	0.104733985591695	0.103553477873305	0.101565340877694	0.101857026802869	0.103501534227525	0.103432598416270	0.101900563490744	0.102140070006983	0.104071319509868	0.105867884503752	0.106619410968874	0.106877452673869	0.111025942977301	0.104954977980271	0.106325290893390	0.107380756286477	0.108466972501077	0.107600153870103	0.106011568916618	0.106357480223051	0.105599459696443	0.108069540675661	0.106431549259449	0.105500993559788	0.108245644461499	0.105851018578882	0.108084585886864	0.107816037081337	0.109297889362174	0.109782204183599	0.105770712725236	0.111386591780108	0.106912878367115	0.110406089747318	0.108486555195754	0.111082820466503	0.109472055602647	0.112561695141264	0.114101850295903
			Perturbation	0.112371382448166	0.109242904336744	0.106992155240609	0.104748469596058	0.114664417628699	0.108056304506853	0.108092730411357	0.110880569604805	0.109978212298063	0.109912778148538	0.111300618688663	0.112540679084811	0.110131181084082	0.115351489263861	0.113599310280177	0.115682398630833	0.116175466998768	0.117276913901884	0.118231783352732	0.117961430642250	0.116532304749726	0.115730455355018	0.114517173297602	0.115855898922690	0.116408114746588	0.113621815489022	0.114845021891714	0.112455748598695	0.110162801452356	0.113643479115441	0.111811472975214	0.119882021805162	0.113970385110457	0.114453193996011	0.112694305797987	0.112790121812447	0.114979921728930	0.111424324764012	0.116170205693858	0.112360172022221	0.116204260301632	0.115151787321628	0.115279603227449	0.116707305381718	0.117187134278550	0.116428081163716
			Wash-out	0.113978108120189	0.115017224131891	0.112290197739822	0.113717609807687	0.111850405253165	0.117834929918903	0.115893338015294	0.115126230219381	0.114790379913747	0.115979961594792	0.117890839960114	0.117080738524257	0.117037776873732	0.114386464595630	0.114760822850488	0.116185944397750	0.114860503872464	0.116903476995982	0.114874903214104	0.116551792399691	0.119942556579593	0.118395369769147	0.116838503949932	0.118911226855960	0.117390437958930	0.116463259982136	0.117397694659884	0.116090204912416	0.115152914851133	0.115579410741194	0.114310117453672	0.113856285466693	0.116059731480706	0.117994935615877	0.116721016908201	0.116136585196964	0.113444776667635	0.113281015561660	0.115614908582271	0.114975319296653	0.116004795376273	0.115054742388195	0.114272829666878	0.114364594894787	0.117216056844960	0.117022384687936
		Random*
			Baseline	0.0927954009008657	0.0969566105558585	0.0941587200289844	0.0977324138174143	0.0971688145107925	0.0960763839244923	0.101279834866145	0.101828141285367	0.100802625902876	0.100100893554838	0.0981322441909283	0.100535815069376	0.100962242351015	0.102144323194128	0.101082582813215	0.101452352983209	0.105237509809936	0.100155892743884	0.103221318959949	0.101130400943468	0.102082658139570	0.101111322550786	0.0997432507801380	0.102222673209545	0.104300704850890	0.101875292500529	0.103092550374087	0.107879259682314	0.106264722379667	0.104908906403583	0.106328580432095	0.106637365046950	0.106674091324681	0.107605583058247	0.103274904077446	0.103715413073018	0.103517866725727	0.104283291253789	0.105595347338659	0.106513586727832
			Warning	0.105577292456377	0.101513762894690	0.101463680638090	0.100546503654076	0.103634562141275	0.102398321974437	0.100710898014098	0.100328477438973	0.101408144665307	0.102697232659519	0.103314399525672	0.101919024180748	0.103183270159658	0.102922025550030	0.103392989311414	0.104919970698113	0.106372422942287	0.105233625049163	0.105324226363451	0.107175301368570	0.104451126466295	0.105027607167389	0.104410986628358	0.105988620387955	0.104930052658212	0.105489746455871	0.106822884868309	0.103948106658725	0.107869409549273	0.106754757073222	0.107708130763293	0.106387541733576	0.109391415786824	0.110539020975594	0.109486202489145	0.107814704276248	0.107935564887302	0.108666503217483	0.111883905860683	0.110846879582292
			Perturbation	0.108367118368689	0.101003086938917	0.104659184880749	0.102514443658142	0.106510925295484	0.102505010861481	0.106161196381390	0.105422876605640	0.110498898982130	0.107303879351944	0.109681979094988	0.113803218046898	0.111343881422248	0.111194490975553	0.110371151420767	0.107092735476830	0.110838532722082	0.112992702970857	0.112904705312801	0.112707057760966	0.113373802108247	0.112543553536130	0.111555524454890	0.113195377211575	0.114170520416674	0.114183445338720	0.111947578630854	0.117539882194238	0.113819658821716	0.111680669331555	0.117468420297963	0.113112333650255	0.112133519881665	0.115009216991850	0.115340497205522	0.113574223585874	0.114865916362349	0.113921166159404	0.113767813601523	0.114576627469598	0.116154362546243	0.115879782933061	0.119792787455172	0.117236028430979	0.118061083320488	0.115213052018057
			Wash-out	0.117833218089790	0.117283855265079	0.118209980875159	0.116639397643723	0.114962343914273	0.116279889800455	0.115788286501280	0.115888991872629	0.114770065596030	0.113573163077183	0.114093531477105	0.114613461352768	0.111644966426425	0.114882303156224	0.113817290117967	0.115264159436590	0.113036483836348	0.112248322710346	0.114061739221627	0.112725185197149	0.113230094058068	0.114192602131911	0.113038452539587	0.114513838732404	0.113503675323194	0.112708041221149	0.114038940734219	0.113534961482866	0.110614448233258	0.114128836006948	0.114900559754713	0.112539836030603	0.111980431358284	0.116124757694322	0.115380773425865	0.112700195208271	0.115361820492436	0.114172017032362	0.115449957518934	0.114475515456981	0.115787411581189	0.118591035312325	0.113561041204049	0.114291894657976	0.116487869569600	0.117406699009114
	Figure 2B	Total**
			Late Baseline	0.105332296357595	0.0956736975005655	0.123099941034106	0.109687632259620	0.123439105887734	0.103016229452670	0.102933108097747	0.101104888803655	0.100140595256835	0.109645815449914	0.121357823369359	0.112560809767418	0.0994700581442395	0.104358023973019	0.116416063959175	0.107562287045581	0.114912077052137	0.0860749156204030	0.109249193530416	0.115756157100205	0.110686829776810	0.118678775996663	0.0918468432204895	0.100407780799923	0.0939249457760668	0.112694398649977	0.0993391521987502	0.110065266655530	0.106788566999707	0.105342670041097
			Early Warning	0.0982695567792569	0.0878550724451983	0.119153695869542	0.114400997035001	0.106433313868133	0.0999334914762236	0.0893640926516150	0.112323265230700	0.0915903238072490	0.101220489856998	0.117241337704476	0.109428525926583	0.0939037839723855	0.0961000677644872	0.110613497754993	0.110864690627167	0.110166615624642	0.0928947393718220	0.0978175386927320	0.102391445741218	0.112125127075358	0.0991670843227419	0.0950388951771195	0.109799231923259	0.0959905210484808	0.111187794905902	0.0961706865082973	0.104252127283363	0.100808959080868	0.0982126717826928
			Late Warning	0.107268732500500	0.0990371742471176	0.132447559434217	0.116868173316414	0.119092870621621	0.103710580115757	0.101228623393692	0.0956651841804319	0.0942473554962110	0.109590378311041	0.130932384708293	0.117570106424039	0.0993686395891193	0.104271913452438	0.116891488840132	0.124853557851241	0.112414502175088	0.0943644975632024	0.104878033400080	0.112500929762159	0.115890734680282	0.130089503813625	0.107761594426473	0.110608227360701	0.103574552799130	0.119431087445782	0.100542554169623	0.104403887930211	0.107692562191929	0.0983374290516454
			Early Perturbation	0.114786186414370	0.0957111844582753	0.128868846905295	0.107191118239421	0.107958794583961	0.105442892813992	0.102026071209331	0.109825822855318	0.102347753815860	0.110973467714642	0.120746322659866	0.111457789286864	0.104224745936572	0.107373767700818	0.115856368448214	0.110080642886733	0.113809221955406	0.0922185853150132	0.0966058392645468	0.103022253413698	0.112090733617093	0.0939805219528804	0.100913900320079	0.101271474101161	0.0946029643452373	0.126363952311264	0.102049725244311	0.0837347003808846	0.115239572033599	0.105248372900014
			Late Perturbation	0.105207362228118	0.102159668348533	0.134498901439635	0.126519864931968	0.128906644628848	0.112870724108784	0.110151018438447	0.105717524007884	0.104948069049182	0.113157257648346	0.135377007787460	0.124517437024964	0.104059975185227	0.110085123513673	0.122000819623302	0.123996172723690	0.118461833307082	0.0871839126426105	0.124078604826725	0.104610915350856	0.124246457868825	0.127975045885277	0.111391908043320	0.115243919471104	0.104760404401854	0.135701106003766	0.107244592780695	0.117759444046924	0.113116962322774	0.107094890403666
			Early Wash-out	0.109492563262649	0.100696449330578	0.132296139763752	0.124216991058854	0.123665564803133	0.108721156911804	0.106814334728555	0.103836435986370	0.100005210111316	0.112056743215131	0.132075980069786	0.118344278345614	0.0992687600694329	0.101885174861175	0.107049453202319	0.125372038573080	0.123127455181077	0.0983001193504833	0.131596196399075	0.100488393446930	0.121807142020216	0.145613236617279	0.107862031950310	0.116843095447753	0.102927959853724	0.131410999374458	0.110182878099371	0.114148959538689	0.117046799251139	0.107073027531438
			Late Wash-out	0.113128054987633	0.100896510251576	0.134215618085932	0.121701335767985	0.127210470246626	0.107417742651814	0.105283013138271	0.100070641868755	0.106576654225087	0.115082398100106	0.126720218671344	0.114096157793832	0.102423226688049	0.107409489632118	0.115860372237960	0.128054725019603	0.115555297414982	0.0915793252127172	0.111863753735455	0.117515066718538	0.121797240511196	0.136298992784563	0.112029328141045	0.113850674381315	0.0964926033463837	0.128815334770284	0.100056803917868	0.109371032442072	0.112760029067552	0.104382513410406
* = Columns represents group-averaged data in bins of 5 steps
** = Columns represents phase averaged data for individual subject
[truncated: 14 more columns]

## Sheet: Figure 3
Variable		Group	Phase
Medial-Lateral Margin of Stability Right
	Figure 3A	Consistent*
			Baseline	0.0329326295339438	0.0301023013611571	0.0307608703446464	0.0330510745331183	0.0320214188170917	0.0298481665768331	0.0307683080948589	0.0309935586305507	0.0320895013237597	0.0304119559189587	0.0299591059704521	0.0285215310015245	0.0303849775272531	0.0298674893831066	0.0299795668107455	0.0292932564735808	0.0295359247032959	0.0292148158368131	0.0281318983464240	0.0288812889439950	0.0288208010714867	0.0286733914450266	0.0280438479003112	0.0299822422273923	0.0296181312379153	0.0277842969852912	0.0278944175829173	0.0284931838811647	0.0290478260832293	0.0270636242885557	0.0288072502369022	0.0286961787239816	0.0283342263420866	0.0290081981830900	0.0274935782644015	0.0270859099541646	0.0289318250138423	0.0285251797846384	0.0293138212325656	0.0266288093911685
			Warning	0.0288198431804351	0.0284992547539153	0.0292915121899751	0.0282697974032097	0.0295306989506733	0.0283384776506281	0.0278956434981172	0.0290728437079148	0.0285317121871283	0.0278826487451798	0.0294750329381171	0.0282551206852391	0.0299894664857721	0.0271872801816169	0.0289455190241466	0.0286407140920373	0.0290539549408069	0.0285838205743473	0.0285938053466367	0.0283734963688186	0.0274059135763783	0.0278435523814166	0.0292707561792650	0.0283551410741133	0.0313896104774324	0.0284966216774275	0.0274320570618547	0.0275367492792885	0.0270352176550461	0.0274930865583664	0.0257921482266980	0.0284436271203451	0.0262818644279718	0.0276118360066704	0.0278351248677787	0.0276065621779918	0.0281266395815306	0.0282076802436067	0.0287970368881626	0.0269493088774479
			Perturbation	0.0256187957000546	0.0319814428454663	0.0319807232749698	0.0327201959694281	0.0292403368041374	0.0334633692878008	0.0328314231344165	0.0315149726242998	0.0317986069882163	0.0319978113368338	0.0305781037458344	0.0325276083733486	0.0316818429592303	0.0300257199847126	0.0290049431238796	0.0304589501003244	0.0311364363804944	0.0287802160687087	0.0305681620865885	0.0282235534770825	0.0291629399018064	0.0287639080453483	0.0288823833560117	0.0284072590145746	0.0287260687370261	0.0292079836471840	0.0282099270912665	0.0261377413561121	0.0279907671925450	0.0280263113129768	0.0296976187546006	0.0277015242765573	0.0288606684613267	0.0285530369776472	0.0267497808719064	0.0284212676678344	0.0281072234551504	0.0296346197170118	0.0257390321659683	0.0256560094313073	0.0259084129835959	0.0255022841706065	0.0263832136825865	0.0267275317088545	0.0257247259735625	0.0275185826091903
			Wash-out	0.0266029150588621	0.0252497343024344	0.0265243653666366	0.0269658879963047	0.0250983945879231	0.0257855836338257	0.0247847290599854	0.0231690377908981	0.0252739381580680	0.0253687803972933	0.0232408306489842	0.0248334999405651	0.0245028292718080	0.0249325218022815	0.0253686071796075	0.0253881321964270	0.0248299138534757	0.0249248011959585	0.0247570806046098	0.0230885287175132	0.0250678633527873	0.0239426062780615	0.0243049300250883	0.0234030404748627	0.0237080354998410	0.0233623224649755	0.0231935139427363	0.0212138794382167	0.0228092530531972	0.0216305096051721	0.0227835426744866	0.0241922411433307	0.0239954031078718	0.0227952360093163	0.0227738088485646	0.0233879281243696	0.0224755525729809	0.0215025916277001	0.0230562877074844	0.0228197349486286	0.0242192924790833	0.0236966915649524	0.0223677088970201	0.0230891386887682	0.0237089519325267	0.0234221412152099
		Pseudo-Random*
			Baseline	0.0368342206464772	0.0354585307582554	0.0382549902443386	0.0389708759153809	0.0344150783009353	0.0359391255917266	0.0376667351997103	0.0351651040988758	0.0360584899693439	0.0347439462208907	0.0359984865605514	0.0348471483643787	0.0325122393367234	0.0336252703423641	0.0361389897348572	0.0353958945602921	0.0365081546823990	0.0349945894607569	0.0353308468970264	0.0370099377034383	0.0360344815384111	0.0365211493703553	0.0354027552809747	0.0337995891245502	0.0344018161041964	0.0347878099419098	0.0347750940469071	0.0346360125742723	0.0350176796982207	0.0365435461218509	0.0363027939827379	0.0385389645366935	0.0386809191661826	0.0341591830835313	0.0340410789211930	0.0351119710431747	0.0355264218508616	0.0357090984465277	0.0351252673105355	0.0337576961631404
			Warning	0.0343547892095928	0.0371175776092937	0.0347319447882288	0.0351735254756797	0.0367711126284318	0.0353717066905382	0.0335400004540002	0.0343865274187447	0.0351314518090418	0.0337895391100823	0.0340526933224405	0.0336237259943699	0.0346698070757199	0.0338239283563389	0.0336228544677617	0.0322843900029621	0.0330461866815033	0.0343911609415846	0.0346939301904500	0.0337115335713701	0.0342380990629076	0.0323471535992340	0.0336869840359575	0.0349828308241070	0.0329410010190115	0.0326067896989030	0.0347313001567811	0.0327748103168898	0.0319790865593349	0.0347373658880494	0.0313067155718276	0.0308046046896747	0.0327643759185178	0.0314792349500674	0.0326169639276930	0.0316027165257721	0.0322059861700711	0.0311580609473645	0.0310600708340392	0.0307603937527114
			Perturbation	0.0321426899083209	0.0390811556990274	0.0409714552894290	0.0384574521423963	0.0393710369091311	0.0381848820333495	0.0371618830139727	0.0373679485343570	0.0364977116267514	0.0359679969717608	0.0352251068057022	0.0351133032982361	0.0346669850808719	0.0327652506357229	0.0338381732953589	0.0343743459598987	0.0337151600457914	0.0343680589043538	0.0330344955088722	0.0323235091092639	0.0316278612565241	0.0331142962462443	0.0349898103781217	0.0352770536892440	0.0360513470753725	0.0353665954894698	0.0336914884443147	0.0323025168843177	0.0346168837684435	0.0356217598680627	0.0382333565946515	0.0362973338987940	0.0361423085029771	0.0346814157152861	0.0376123848019464	0.0375409897070600	0.0343602946879857	0.0365587085790977	0.0340073153842980	0.0351133242009043	0.0343046998426630	0.0328522847699725	0.0349192623885951	0.0331276554104713	0.0343508086057410	0.0338010416982257
			Wash-out	0.0318762499969496	0.0342581685257981	0.0318995540752490	0.0320640746425577	0.0298124584267830	0.0318173778330600	0.0296612417219135	0.0308739564626626	0.0303804223303033	0.0319079834570518	0.0295276794443090	0.0292694938734762	0.0296438262662080	0.0278038365614545	0.0289880573120524	0.0300441349645670	0.0287371222494233	0.0285664540351759	0.0296636055957278	0.0293464238157254	0.0295251689914801	0.0287012217264789	0.0271843804989065	0.0278513159947098	0.0279348973521218	0.0285351446760423	0.0278064493757844	0.0273455083595512	0.0316555101829026	0.0283052570228328	0.0289081995609996	0.0296370823551464	0.0281480821914460	0.0276373391927096	0.0286112689695250	0.0288666470864619	0.0277474204755552	0.0264918416524525	0.0292369070036331	0.0312789206150292	0.0295026958336683	0.0298953090518443	0.0278508024539699	0.0307279049441784	0.0296137012947708	0.0267244904638553
		Random*
			Baseline	0.0349652569150040	0.0381745003866106	0.0371756075135508	0.0330466589346912	0.0349068231548675	0.0345985278369731	0.0344648388062317	0.0335223447864763	0.0346949796402371	0.0342104734683985	0.0324865043001431	0.0331189895183692	0.0333273872477300	0.0345457421059083	0.0342137958146614	0.0342174385417860	0.0330875557748369	0.0316515776219088	0.0335410083933740	0.0336680039587443	0.0346029420094130	0.0328032375981286	0.0317911691917466	0.0329350134653223	0.0341197575658179	0.0304624542418631	0.0304583841180572	0.0309991516138565	0.0314550760775639	0.0299149106109117	0.0322743517347480	0.0304804019406718	0.0316547198493317	0.0299780407747566	0.0314067026271092	0.0294970227397518	0.0307226594125590	0.0311041430202529	0.0305646118369193	0.0300303217164594
			Warning	0.0322900612631798	0.0309114180681406	0.0336913454008640	0.0321989494842367	0.0330593774697077	0.0330802415119122	0.0320268377605833	0.0312045830735777	0.0323263718892023	0.0338263128387375	0.0321556478420488	0.0317940078066964	0.0328796927125872	0.0327367877114766	0.0328110860705023	0.0328278220606888	0.0319617539206815	0.0309204928028328	0.0337371873212355	0.0314407437398460	0.0309582466716174	0.0306688940946138	0.0303985205222128	0.0308199153479160	0.0311140164720361	0.0303515811228590	0.0319483981240777	0.0312079104887889	0.0301775987515973	0.0291821299407281	0.0296117753947147	0.0283857356751776	0.0291915050017337	0.0294667856349145	0.0296470071554561	0.0274712349167133	0.0289811721719883	0.0291048205073302	0.0273793705242003	0.0259856829074866
			Perturbation	0.0264611005012430	0.0345667749194863	0.0368328897958504	0.0354609533713301	0.0331348310787343	0.0349442002468738	0.0353914751010627	0.0340937860137778	0.0330355681589086	0.0335766865745055	0.0311850778085013	0.0323175656465432	0.0341542106766084	0.0330145153025769	0.0342079322003376	0.0327205606842358	0.0337492347010065	0.0303345718155980	0.0306656210334592	0.0320118493702170	0.0335608806649131	0.0318181757602448	0.0320326948421820	0.0319320688179345	0.0317075516484844	0.0305266604221220	0.0300373798756060	0.0302156419827598	0.0317093642776387	0.0347814381224468	0.0320230541923693	0.0339165978733850	0.0319399102303211	0.0315073918936169	0.0302846216636477	0.0307147957205777	0.0319470801099679	0.0308749150877981	0.0310791973375569	0.0298596785757875	0.0313290764765644	0.0312219723516188	0.0298970771323109	0.0299335479155215	0.0272276504822112	0.0313106019686763
			Wash-out	0.0295658637638329	0.0292652388607605	0.0281914152418452	0.0273165473869156	0.0265044923716461	0.0277881719767480	0.0281427260049243	0.0268196184247423	0.0284830998724344	0.0273771998086761	0.0270088673443161	0.0257191735454543	0.0265032692269201	0.0274283460236165	0.0254600072184257	0.0255935380546437	0.0265507756823349	0.0247207966276470	0.0252833360327148	0.0256985375424601	0.0261514315036587	0.0269427613885911	0.0271414269925804	0.0262993749818609	0.0263410337648353	0.0261694642051065	0.0265027447790527	0.0259259947488160	0.0275117814483217	0.0257603616504217	0.0255030504538240	0.0265570682700905	0.0257623744993322	0.0259631825972268	0.0250745637073947	0.0260109665403660	0.0240831816166327	0.0258326471292072	0.0244545439154656	0.0246712666572884	0.0241544555593803	0.0246294140977119	0.0240642465623234	0.0259924068329120	0.0248203899526439	0.0255659966636009
	Figure 3B	Total**
			Late Baseline	0.0414073355141483	0.0224914362580454	0.0295292233154675	0.0213661946887913	0.0397245405921295	0.0359017700171424	0.0258182484055507	0.0262192937279805	0.0228242380980381	0.0182168079382433	0.0563939544070782	0.0419022893006140	0.0381008686012668	0.0238211642891587	0.0493995571731059	0.0238983218643344	0.0311602976982432	0.0281912041473997	0.0299471953525661	0.0274813565938959	0.0301326311422631	0.0462894353828274	0.0222780061849751	0.0444008518054089	0.0242881607917154	0.0309919529484513	0.0202458606382835	0.0321786427609308	0.0285586641887788	0.0266901341218422
			Early Warning	0.0530232795449448	0.0202600929504984	0.0313306340445286	0.0199175136111954	0.0380954156791206	0.0379958522904311	0.0282196688759128	0.0190134113355214	0.0246724302033057	0.0146727202833793	0.0506268746463898	0.0489004737249598	0.0388343023136856	0.0233548740392563	0.0527946595656799	0.0218449804502884	0.0311084849627441	0.0265295979663493	0.0317114717750893	0.0277388732625449	0.0335091597098921	0.0474286646563683	0.0263116027838723	0.0500788623226453	0.0197442284259462	0.0360746509982000	0.0257558897236102	0.0317077311496579	0.0256615005055257	0.0264571452653347
			Late Warning	0.0456712120105945	0.0212589282270470	0.0301568975044846	0.0160714449432605	0.0398792039388616	0.0370759111346667	0.0284743382199435	0.0198894582145086	0.0237084056885350	0.0180158640949672	0.0502066781038111	0.0352484483373929	0.0362181191815524	0.0230956601510957	0.0438643505736950	0.0189722288787986	0.0262696037375061	0.0270493951337961	0.0264628805918265	0.0255739145709909	0.0296391707988594	0.0381818574144422	0.0226933952057911	0.0375810593367851	0.0161179349490118	0.0306602593979444	0.0230372186032816	0.0320748435732007	0.0222971519080166	0.0263447240901805
			Early Perturbation	0.0475417047680697	0.0223940285798025	0.0336189947194786	0.0226214104172209	0.0437874798334043	0.0383262901588065	0.0353780424946853	0.0175655043653120	0.0443701727640934	0.0197670697652169	0.0666356986069571	0.0466119036058339	0.0411341621963584	0.0315835836581701	0.0505299654497770	0.0258080799287368	0.0381008014905696	0.0308384089849701	0.0316533130505709	0.0280641905539393	0.0402935678611133	0.0568262991318141	0.0230086241366146	0.0427984953698105	0.0203942210453034	0.0336980862956620	0.0325870730528384	0.0379252971438688	0.0310449109602690	0.0321372610470275
			Late Perturbation	0.0398645043747188	0.0196918523033845	0.0285727720226384	0.0156252158332972	0.0397287805293808	0.0314837481916212	0.0266598781431287	0.0143069015809293	0.0265254785476990	0.0181336674641394	0.0482420264718421	0.0384719435005194	0.0316294067234455	0.0246523205373378	0.0512271327872522	0.0179223393680194	0.0275359539070405	0.0272576553815168	0.0282032462170446	0.0238867406326301	0.0307424202334312	0.0547069430824013	0.0281617736283812	0.0335282951970593	0.0168717222125599	0.0322550929180828	0.0229262035268726	0.0303483720430246	0.0255046311117730	0.0229673304860117
			Early Wash-out	0.0432713186302287	0.0180044959440002	0.0310656014643019	0.0147059159334773	0.0389345074263229	0.0317107854025749	0.0254096183162731	0.0160013186944079	0.0268876363238686	0.0173660586751392	0.0553374863100685	0.0370525473146410	0.0339893435944090	0.0234876062582180	0.0623235229340525	0.0158196248676646	0.0264549855337783	0.0230686005955473	0.0252336731922213	0.0224777275007856	0.0290967813610411	0.0471133080020628	0.0263162877620968	0.0341380860719839	0.0157853809842828	0.0314771141757239	0.0251678802403046	0.0314770760105649	0.0221130170311129	0.0231627314942120
			Late Wash-out	0.0390366455721475	0.0148764633334741	0.0219885746465307	0.0119078933770251	0.0362934881677442	0.0288918528562205	0.0260888933558947	0.0177844619217803	0.0213752650107615	0.0150867153548844	0.0436741475193966	0.0341005264102276	0.0320847247841158	0.0195692712680436	0.0524008287239700	0.0171282129688531	0.0219486217628662	0.0263693361897384	0.0205400446018041	0.0227023224335119	0.0259577596642870	0.0374782812821429	0.0188784473917698	0.0353344688707318	0.0161857357321401	0.0267036256029872	0.0215058073886978	0.0277194852959896	0.0234693930426026	0.0192945207964049
Medial-Lateral Margin of Stability Left
	Figure 3A	Consistent*
			Baseline	0.0316511374123523	0.0297872916121087	0.0291811118970997	0.0309856959164163	0.0289193174359141	0.0294528016296687	0.0291074115968230	0.0278433545555006	0.0273505234273713	0.0279562866906903	0.0277950581908763	0.0282663821630554	0.0254604521302264	0.0267056592461127	0.0282735945503071	0.0285007291398533	0.0273957309959669	0.0252275363577207	0.0261355992270831	0.0267485267245098	0.0278502959013366	0.0270435493430563	0.0269863021082214	0.0263895810584531	0.0257201528140725	0.0263314939476118	0.0258622518939395	0.0257668422045750	0.0281839277015880	0.0261487165645024	0.0253372197202038	0.0255100870329498	0.0255128181430672	0.0275439300271527	0.0257372108520060	0.0251286514577198	0.0272062958342337	0.0258178265251932	0.0274305106020494	0.0260451731846804
			Warning	0.0274460151914894	0.0275717959702619	0.0281255762049609	0.0284040564070396	0.0286654863983869	0.0276288811102353	0.0274323933598635	0.0275437085722232	0.0279071195820227	0.0261711500281978	0.0255368054458614	0.0273327149031503	0.0281114534631605	0.0255783669414026	0.0266928789518877	0.0264055653375540	0.0258427675009413	0.0272701303793329	0.0257989028238254	0.0270023743522072	0.0243847927215770	0.0253749397504724	0.0268161503255462	0.0280695732772592	0.0272973259215110	0.0276487874105473	0.0256546410502559	0.0263369021075949	0.0259655596761480	0.0268547870354711	0.0247509262901867	0.0241024347007307	0.0265459004440838	0.0236650063854200	0.0242605350470590	0.0256585163283401	0.0266834389708696	0.0246171709372618	0.0247817985900166	0.0250835359682710
			Perturbation	0.0242037752083773	0.0319248490542539	0.0324413749165060	0.0285813577591539	0.0260190757762105	0.0296409169898139	0.0275665080249529	0.0276365427751669	0.0283667437836757	0.0272497273430473	0.0267039114836807	0.0267273031512972	0.0276221196556129	0.0256946811187756	0.0237689228883068	0.0271721347706052	0.0260327212845874	0.0254127704006461	0.0267880692572713	0.0250355605270575	0.0236355374964841	0.0258410482560920	0.0233943729452354	0.0249177322350381	0.0250049146874608	0.0237666090402402	0.0243476424460147	0.0174426845189113	0.0217783176224904	0.0249118154902105	0.0241809950664584	0.0242427984893920	0.0243243393158864	0.0246965923430707	0.0247788604054555	0.0258763513449249	0.0229804004096117	0.0244592085947769	0.0235867451810595	0.0230405841558853	0.0236702546483508	0.0234006327448667	0.0216579118982397	0.0239507658448617	0.0251551471483222	0.0231528900041303
			Wash-out	0.0214821288592298	0.0220446161965747	0.0220804091717721	0.0235599443089648	0.0234089661393310	0.0231190967055441	0.0224462378324610	0.0224816208729763	0.0234915151487987	0.0237045301849068	0.0236843699576418	0.0223544703874546	0.0232213431372418	0.0234155474432403	0.0222623918161149	0.0227860324682396	0.0228797672838839	0.0236479560336325	0.0218485374531645	0.0228589137825681	0.0227055609370272	0.0214899107177706	0.0211834002790841	0.0224124372977213	0.0208696993766154	0.0209084823617314	0.0229985775735331	0.0213620890251233	0.0211383823086371	0.0220878201678550	0.0214170680338794	0.0229223880129568	0.0206359338331658	0.0215607416271489	0.0203299169418448	0.0216229830420941	0.0208469295671780	0.0210749846741292	0.0215573739922081	0.0211864810368479	0.0223467098595719	0.0208036383971160	0.0225238666804269	0.0215055039824948	0.0211831550260833	0.0209348076524632
		Pseudo-Random*
			Baseline	0.0336580376238222	0.0344086828924867	0.0358542704702961	0.0331142702442631	0.0348402507816921	0.0349870938783380	0.0332071121214590	0.0337833725667234	0.0307940171610581	0.0322338601169102	0.0341899348217596	0.0332270438615474	0.0325768669509013	0.0325273143802327	0.0321647695487198	0.0327546135074512	0.0335014230098166	0.0352977543039416	0.0328933795037808	0.0325841886804668	0.0358457607159515	0.0338923013780881	0.0357218530274337	0.0335378220380622	0.0343806132270249	0.0327577922853576	0.0336649335107401	0.0330080446298814	0.0334477302702143	0.0339897248962960	0.0351055750031715	0.0347241162702087	0.0343948522757861	0.0338636169988559	0.0347773305881848	0.0344344715245734	0.0334359348451169	0.0342725519638154	0.0341783820232261	0.0337090386796390
			Warning	0.0370010952375081	0.0363058769347214	0.0351848051139662	0.0367414409456748	0.0359670738395085	0.0353756877802985	0.0341924581537623	0.0353756372766574	0.0353567065026219	0.0337519033290751	0.0341368705088714	0.0348742135706533	0.0317247826807619	0.0338275782869166	0.0322311159609926	0.0321996790598186	0.0315192143965854	0.0306589783146701	0.0323516841443228	0.0326876590803835	0.0317630964812324	0.0319733625611354	0.0330222162752838	0.0335046194956003	0.0335769843309366	0.0322624669064471	0.0317293584285050	0.0317720470048258	0.0322492149121052	0.0322070696290406	0.0328620106685603	0.0318086534976036	0.0303398315393618	0.0317993084991437	0.0316346719160575	0.0319204093487270	0.0310296485190431	0.0318361300566537	0.0301309391085947	0.0312153290140066
			Perturbation	0.0312801313001549	0.0405478202345093	0.0391234645400506	0.0392335327990896	0.0378998232695702	0.0360508157801109	0.0345857319342514	0.0333953814922218	0.0333810467178095	0.0329656063277174	0.0324248676437767	0.0314516733761781	0.0301843503174741	0.0296642397296636	0.0308875891613913	0.0304094627169744	0.0294530872138101	0.0292226588182253	0.0293941853676969	0.0288826365720302	0.0277070480259779	0.0302101141921690	0.0304789675942076	0.0308001235308667	0.0303514141431540	0.0309204496002274	0.0289014672836753	0.0334892567462256	0.0357775387510580	0.0305152927652088	0.0331056770626147	0.0314468691440976	0.0321546331941616	0.0302112133843493	0.0311444364701099	0.0324220049632715	0.0319575300030196	0.0333977844922025	0.0323606150309595	0.0310570932446859	0.0305907940529654	0.0286388480585913	0.0310281695088990	0.0279111151085433	0.0301941650091727	0.0291989844653522
			Wash-out	0.0296281174890115	0.0280797836649756	0.0314611571572403	0.0293219317481954	0.0283454535263565	0.0272524087603514	0.0276344475260966	0.0295378517127404	0.0275335586648175	0.0289212464330984	0.0287594529965996	0.0273111896048861	0.0272540416567575	0.0287214082867155	0.0276366207186533	0.0275656977491482	0.0279997091816072	0.0262441800774178	0.0278320875355588	0.0287181436124883	0.0280614135863233	0.0282244908455690	0.0271999619286025	0.0284061086072101	0.0285464205487200	0.0291718415109008	0.0289347522298360	0.0279688219395327	0.0284425689468748	0.0285968759467798	0.0269374242562469	0.0268831842885995	0.0269186522692540	0.0292590487219772	0.0286488881371161	0.0279294114195074	0.0285240118365843	0.0284734832161070	0.0251648219684132	0.0299386923847962	0.0278364305918358	0.0286594825619466	0.0275097021396087	0.0276636507241792	0.0274110430947461	0.0260558247752027
		Random*
			Baseline	0.0360968977298607	0.0326011556698967	0.0366203152435529	0.0359032360700051	0.0359541754860602	0.0320526234022649	0.0329468292868855	0.0338242594378267	0.0363158185839622	0.0318455421457764	0.0330101991662355	0.0340192265030523	0.0331812539383725	0.0319757797314193	0.0322121751886176	0.0336366096311706	0.0315415647192027	0.0316287893744644	0.0337098613677279	0.0342472910275051	0.0324344240483040	0.0331745199716490	0.0324727127591113	0.0317176678944326	0.0327183731660120	0.0314403108618225	0.0301167733961634	0.0297502165304263	0.0304608185478046	0.0298030969328998	0.0323076615555644	0.0291621992610504	0.0309505377493405	0.0310212103311903	0.0324891232656686	0.0307678648588934	0.0302233450947011	0.0302661592559066	0.0305053571147393	0.0286150510738284
			Warning	0.0337072295021450	0.0323722911677643	0.0351427816260887	0.0356779585864945	0.0344194124545537	0.0356912679040541	0.0345116910252976	0.0328282500480437	0.0321811503725863	0.0331194687303296	0.0321334409264960	0.0350856369713443	0.0346175667615201	0.0324336085104225	0.0336905716494770	0.0325623326621473	0.0310569575846120	0.0305008274040696	0.0319149644671755	0.0315663616743148	0.0320365065245787	0.0318779668999562	0.0311985937316844	0.0313039849550840	0.0305482277600695	0.0302689144161477	0.0320284469746082	0.0293894116053164	0.0299406016232115	0.0305994915052663	0.0297305063325715	0.0292651423187135	0.0287848004548661	0.0291689816728902	0.0296645616192499	0.0290994146077837	0.0293056947794500	0.0284707010746371	0.0287324295596277	0.0285736126056093
			Perturbation	0.0268288333717935	0.0396462712552450	0.0346735770411144	0.0351504424199169	0.0380548285326114	0.0365330429802774	0.0348874680865272	0.0332865606300444	0.0308816939086075	0.0308521674608736	0.0294841348741047	0.0351115490977467	0.0305571205072861	0.0291224474231203	0.0305317036278630	0.0292206577254766	0.0298842071668946	0.0298889950927324	0.0312881348847026	0.0311529861710694	0.0278766919009477	0.0297768819605708	0.0281057197424951	0.0262145654616796	0.0276805519114886	0.0301532291414125	0.0287415393355287	0.0294311437718976	0.0324683552449033	0.0289713401954164	0.0282052161806232	0.0318161773619583	0.0291940964446957	0.0289290796437365	0.0282232685590913	0.0290296730211072	0.0282026795062835	0.0289785240764329	0.0294215563843115	0.0290986387912621	0.0265746411470860	0.0263602189182555	0.0252429897272571	0.0250455626497568	0.0313243041079322	0.0266026221836547
			Wash-out	0.0259016915937660	0.0265164467929415	0.0263007201952364	0.0260397163007754	0.0255259300942640	0.0256324662281792	0.0260579483770752	0.0261760840272038	0.0260422717334952	0.0257218299089543	0.0243198084874693	0.0230355355492732	0.0246819715509690	0.0244406275894848	0.0255020019108103	0.0266820788309861	0.0267696087120608	0.0263227640231373	0.0243708418191119	0.0273384740899489	0.0256877453239727	0.0247830852841270	0.0282345560779323	0.0241040216456242	0.0257036694337215	0.0245576922862323	0.0268163476494230	0.0239809843537026	0.0262521646907068	0.0255405624855496	0.0253677023448079	0.0263664734276742	0.0249526139118636	0.0257630207113277	0.0244647609130026	0.0260180272824361	0.0235180627903916	0.0246171611787815	0.0256646648217896	0.0230379596455172	0.0239409053778350	0.0234177286616670	0.0232330122198702	0.0257878423367789	0.0263310313267378	0.0250878685906147
	Figure 3B	Total**
			Late Baseline	0.0414513343175040	0.0203003994566559	0.0322539577152550	0.0102015910394754	0.0408052384448257	0.0286729012579857	0.0273000131973325	0.0226867241722012	0.0249932467283721	0.0175841090357844	0.0513787029946043	0.0378856905031175	0.0306259915523958	0.0292467956481998	0.0526227323872255	0.0250907314235720	0.0388684249823489	0.0246694379328274	0.0303492518394682	0.0182520095157341	0.0225865539304995	0.0477113235345964	0.0301794184281721	0.0476612075998314	0.0218972716822222	0.0288450584776234	0.0185882437964499	0.0297110258345411	0.0256790692136114	0.0261656088503911
			Early Warning	0.0496101333434134	0.0194934836752561	0.0326259417339547	0.00780086261674182	0.0468187303878876	0.0306204746037530	0.0284623377511161	0.0162454452104989	0.0285316577065703	0.0186595424051872	0.0455238459523318	0.0447157971658001	0.0324092905485034	0.0333489223480866	0.0580731696904860	0.0223371526294027	0.0394229925827316	0.0271659893871836	0.0361981363361675	0.0238877489389830	0.0322562145771114	0.0505625024437300	0.0344243584576179	0.0489354934463282	0.0222317431544777	0.0359993854610229	0.0265697651182400	0.0381620538728407	0.0257213698638398	0.0273877658110226
			Late Warning	0.0430787693601086	0.0160684252429129	0.0302162776329712	0.00544856764280141	0.0442265423849505	0.0254020789315666	0.0276295837166902	0.0184701212144216	0.0256264367871305	0.0167480582524939	0.0441441874808266	0.0344482184869631	0.0310686842996989	0.0301280458414494	0.0455156927823572	0.0204689031967584	0.0318479060951471	0.0270077217793916	0.0275918970163118	0.0183088597668414	0.0279469728531922	0.0407496542562904	0.0266466415079278	0.0383941861121963	0.0188709945362702	0.0306180614854654	0.0213954998912813	0.0344715558743486	0.0231626098351108	0.0254499186962274
			Early Perturbation	0.0399386111361605	0.0229198820540959	0.0325947961578459	0.0148694472848469	0.0433048932584032	0.0290561329511084	0.0394032264991602	0.0172843896713184	0.0425985249773527	0.0196897621911950	0.0587914445702934	0.0388294356445923	0.0529171978663620	0.0318322174818151	0.0530734679454476	0.0250751312055287	0.0435682614871787	0.0307714468797887	0.0320170798543618	0.0213293140779896	0.0322522313639981	0.0589514771621246	0.0310261025180502	0.0483364664228216	0.0243068371361214	0.0324768449212091	0.0289778112156267	0.0456280939320997	0.0227551041177285	0.0364009228991448
			Late Perturbation	0.0350786413479086	0.0150356122827199	0.0289223203928058	0.00531397205386559	0.0432205609233294	0.0210532462602594	0.0246545599973006	0.0131377000087722	0.0269282600312177	0.0175822862449922	0.0394695675982569	0.0311978551517570	0.0249680888037617	0.0249859215010601	0.0501283318993747	0.0172182050048706	0.0282568005478414	0.0216379686536011	0.0251477964391555	0.0160512960807823	0.0251689300929003	0.0414104094834321	0.0293566094930853	0.0330359671759997	0.0164297687535850	0.0253016702811354	0.0191617475301166	0.0264545743379808	0.0209832257220633	0.0242773940566755
			Early Wash-out	0.0395683553190574	0.0125077268545425	0.0296013631961283	0.00498951817188758	0.0388078540219547	0.0185025917218895	0.0231756083605213	0.0141252209360352	0.0270693342404509	0.0145701735188863	0.0464432688584528	0.0305657981346572	0.0257730130559273	0.0252160710775923	0.0566467075835214	0.0199413074421426	0.0319062417652916	0.0195076744420800	0.0235986798168832	0.0166287129720087	0.0263616204606283	0.0360584329292877	0.0320568686592464	0.0332697499325316	0.0158114704051598	0.0256430309029819	0.0203741499533993	0.0308291973613091	0.0171814036481644	0.0243105129540901
			Late Wash-out	0.0336556653289903	0.0128298262346136	0.0249503293089482	0.00600455511769979	0.0390046221830818	0.0182463527936544	0.0259012890644494	0.0130305815593496	0.0241381671566601	0.0148856359330529	0.0397557879969867	0.0358839411535513	0.0254634356571448	0.0233767295877283	0.0500243415897667	0.0207983022073460	0.0257950882251588	0.0214865212694499	0.0249792834418369	0.0153121917982947	0.0254535477217243	0.0369602145193546	0.0259422831650017	0.0352825500201100	0.0176373906897229	0.0253442979770334	0.0172487469200901	0.0273457527651776	0.0175488904517294	0.0206113444971739
* = Columns represents group-averaged data in bins of 5 steps
** = Columns represents phase averaged data for individual subject
[truncated: 14 more columns]
